# Supplementary material for: Early antibody responses associated with survival in COVID19 patients
Source: PLoS Pathog. 2021 Jul 19;17(7):e1009766. doi: 10.1371/journal.ppat.1009766 (PMC8321400; doi:10.1371/journal.ppat.1009766)
Supplement: S1 Data — Antigen-specific antibody levels (i.e., extrapolated titer values) calculated as per the Materials and Methods for the SARS-CoV2 antigens NP, S1+S2 ECD, S2, S1(D614G), S1 and RBD are shown for IgM, IgG and IgA antibodies. Values are linked to the time in days from symptom onset and the outcome (expired or not expired). (XLSX) [file ppat.1009766.s001.xlsx]

## Sheet: antibodydata sort
Patient Code	Onset to Sample (days)	NP	S1+S2-ECD	S2	S1 (D614G)	S1	RBD	Isotype	Expired=1
C	0	672	1049	2552	0	0	0	IgM
E	0	0	203	159	0	0	286	IgM	1
I	0	61	1807	1660	1965	160	4196	IgM
M	0	1246	2627	2547	248	417	768	IgM	1
V	0	1338	3743	3437	727	1628	646	IgM
E	1	0	123	108	0	0	332	IgM	1
K	1	7989	5755	6163	2135	944	5760	IgM
V	1	1261	3859	3554	729	1705	1585	IgM
A	2	2070	1486	4314	6036	1274	2031	IgM	1
E	2	7	133	127	0	0	147	IgM	1
M	2	0	91	101	0	0	0	IgM	1
N	2	6519	5842	4422	22	769	3739	IgM	1
V	2	1401	4080	3935	1964	1858	1678	IgM
K	3	17107	7382	9087	3645	1016	6246	IgM
V	3	1179	2825	2781	943	1584	726	IgM
AA	3	0	514	126	268	76	261	IgM
AB	3	5916	9306	2060	8227	4722	8333	IgM
B	4	12520	687	4348	1019	261	1735	IgM
C	4	728	1100	2243	2665	1851	6455	IgM
E	4	0	85	75	50	0	32	IgM	1
K	4	24185	7932	8569	5225	1129	7426	IgM
L	4	24109	3411	1718	12094	2951	14074	IgM	1
M	4	951	1486	1591	194	361	497	IgM	1
P	4	318	0	0	0	0	129	IgM	1
AA	4	539	1125	275	557	248	459	IgM
AB	4	4305	9473	2100	8291	4878	8498	IgM
AE	4	1505	1137	986	6564	5433	32311	IgM
D	5	0	0	0	0	0	0	IgM	1
I	5	2148	8888	12497	37722	3827	54018	IgM
K	5	35145	7910	10259	6753	1450	8305	IgM
L	5	25584	542	497	744	807	1943	IgM	1
M	5	472	906	802	0	128	281	IgM	1
P	5	403	0	21	3	0	127	IgM	1
U	5	20612	5787	6780	6565	1527	15741	IgM
V	5	1220	3753	3482	1986	1972	1873	IgM
AA	5	475	847	181	793	296	548	IgM
AB	5	4026	8039	1731	7001	2917	7360	IgM
AE	5	1982	1448	1027	8091	9560	37920	IgM
C	6	2970	3246	7960	24966	15511	49397	IgM
D	6	0	0	0	0	0	0	IgM	1
E	6	0	98	81	245	0	393	IgM	1
K	6	40907	8759	11628	7977	1678	9195	IgM
N	6	3771	7342	8343	4820	981	7504	IgM	1
S	6	3193	865	245	1208	2157	942	IgM
AA	6	761	1083	175	1172	567	691	IgM
AB	6	6103	9442	1993	6968	4032	7827	IgM
AD	6	632	507	965	0	0	405	IgM
AE	6	1944	1427	943	8050	11477	41775	IgM
AG	6	835	367	628	0	0	4322	IgM
G	7	30	193	148	86	0	620	IgM
H	7	1225	16652	20121	65854	6949	58576	IgM
M	7	0	0	0	0	0	0	IgM	1
N	7	5634	10826	14509	19274	1680	17778	IgM	1
S	7	3118	260	172	2218	335	2212	IgM
V	7	1208	4136	3858	2094	2064	1801	IgM
AA	7	11356	7065	4529	9351	5348	6517	IgM
AG	7	795	388	663	0	0	4189	IgM
F	8	498	413	421	130	0	134	IgM
H	8	2755	17182	22849	77814	9334	71861	IgM
K	8	49797	8292	8948	9898	1847	12118	IgM
U	8	18131	5463	7528	16214	4285	24967	IgM
Y	8	6493	3131	1524	315	1608	1936	IgM
AA	8	1831	1596	344	2624	1086	1024	IgM
AG	8	779	320	587	0	0	4396	IgM
D	9	130	0	0	0	0	0	IgM	1
E	9	273	360	297	1406	72	11360	IgM	1
G	9	0	152	111	71	0	441	IgM
H	9	7575	18523	25820	84189	11521	79699	IgM
Q	9	5	62	205	279	8	396	IgM
R	9	1535	8664	11325	5037	23354	3661	IgM	1
U	9	17209	6036	6223	14642	3973	22390	IgM
Y	9	12157	3127	1633	307	1490	2559	IgM
AA	9	2395	1987	434	3977	1426	1185	IgM
AB	9	4612	7271	1718	3237	2144	6309	IgM
AE	9	1879	1566	921	6751	10981	40529	IgM
AF	9	590	3	22	591	424	3548	IgM	1
AG	9	1678	163	472	0	0	4549	IgM
A	10	3594	2907	8537	6513	4937	3298	IgM	1
F	10	969	691	767	724	441	770	IgM
G	10	0	137	106	79	0	533	IgM
X	10	31216	1431	3652	236	538	178	IgM	1
Y	10	12503	3110	1715	229	1310	188	IgM
AA	10	2197	1607	401	8607	1688	1274	IgM
AB	10	7836	1727	2070	2192	2039	476	IgM
AE	10	2178	1832	1134	7674	12533	43228	IgM
AF	10	561	0	4	527	418	3396	IgM	1
AG	10	3843	360	554	354	233	5576	IgM
D	11	490	0	0	0	0	0	IgM	1
F	11	819	701	818	782	549	782	IgM
L	11	32364	3950	1512	10614	2396	13864	IgM	1
U	11	20952	6525	8925	18754	4823	26056	IgM
X	11	28107	1358	3330	172	459	170	IgM	1
AA	11	3086	1486	360	5640	1601	1730	IgM
AC	11	483	735	860	14104	5736	7003	IgM	1
AE	11	2422	2192	1363	7992	13360	45652	IgM
AF	11	522	0	0	352	343	2324	IgM	1
C	12	2090	3403	11407	18596	13971	33560	IgM
F	12	742	646	764	844	746	691	IgM
I	12	1812	8902	14391	37193	3998	51367	IgM
L	12	31095	4260	1742	15379	2820	18129	IgM	1
O	12	881	1302	1075	728	1696	587	IgM
Q	12	127	586	609	2134	680	2651	IgM
S	12	3090	191	134	2151	312	2026	IgM
X	12	28285	1097	6343	103	395	123	IgM	1
AA	12	3232	1642	429	9396	1986	2234	IgM
C	13	1822	2570	9270	18421	13671	33358	IgM
F	13	827	870	1056	785	799	639	IgM
H	13	12311	22299	32309	97656	16264	89006	IgM
I	13	2049	9057	14621	36433	3941	50684	IgM
L	13	26780	5068	2039	19026	3221	20469	IgM	1
P	13	229	414	516	341	321	150	IgM	1
Q	13	285	676	864	2420	892	3136	IgM
R	13	1357	6013	4230	2770	8860	2176	IgM	1
U	13	21480	6741	8463	18619	4834	25033	IgM
X	13	27764	970	6036	55	314	86	IgM	1
Y	13	21727	4473	4073	414	3567	252	IgM
AA	13	3443	2028	545	9754	2056	2273	IgM
AB	13	7268	1467	1873	660	824	345	IgM
AC	13	609	639	655	13077	7156	4824	IgM	1
AE	13	2682	2292	1470	14493	14529	47306	IgM
AF	13	546	0	0	438	425	1795	IgM	1
AG	13	16996	1489	936	2144	1509	8647	IgM
G	14	34	242	161	79	0	450	IgM
I	14	2201	9015	14437	36395	3931	51058	IgM
N	14	9147	10467	16214	15848	2659	19606	IgM	1
O	14	1811	1912	1198	1497	3842	1070	IgM
P	14	234	434	621	373	362	157	IgM	1
U	14	17689	5758	5955	15650	3882	21418	IgM
Y	14	19737	4647	4061	354	3163	228	IgM
AA	14	3774	1510	366	8406	1957	2469	IgM
AC	14	193	273	831	189	256	16690	IgM	1
AF	14	690	0	0	559	549	1921	IgM	1
G	15	52	186	138	102	0	523	IgM
I	15	1829	8132	14296	36357	3943	51627	IgM
N	15	4438	9060	14012	10801	2209	15112	IgM	1
O	15	2238	1955	1174	2033	5464	1600	IgM
P	15	162	371	523	326	304	96	IgM	1
U	15	15546	5090	11946	1379	2085	2271	IgM
W	15	0	18	48	150	0	189	IgM
X	15	29711	1416	8713	38	142	82	IgM	1
Y	15	25336	6289	5623	426	3990	5893	IgM
AC	15	479	370	565	8727	3168	718	IgM	1
B	16	3775	2387	5388	11394	9259	29624	IgM
I	16	2103	8432	13967	34120	3718	50253	IgM
N	16	4046	9405	14752	10655	2191	14888	IgM	1
P	16	93	281	374	263	227	65	IgM	1
W	16	0	59	90	256	0	247	IgM
X	16	29784	1501	8550	0	93	49	IgM	1
Y	16	26271	9782	13853	512	3879	6002	IgM
Z	16	1482	1800	598	1554	476	1139	IgM
B	17	11061	2636	4841	3967	3150	5454	IgM
N	17	6642	9562	16109	11701	2332	16912	IgM	1
O	17	2190	1823	1114	1988	6506	1312	IgM
P	17	135	334	459	279	258	78	IgM	1
Q	17	448	718	1024	2232	1044	5453	IgM
X	17	28755	1882	7815	0	67	16	IgM	1
Y	17	27188	12424	18226	528	3742	5864	IgM
Z	17	1445	1854	557	1621	559	1212	IgM
AB	17	4142	1782	2124	408	765	363	IgM
AC	17	1221	314	431	7047	2535	484	IgM	1
A	18	2707	1369	5561	4446	1768	2176	IgM	1
B	18	12022	2543	4750	5444	5549	7478	IgM
N	18	852	13929	27313	2280	5505	2295	IgM	1
O	18	2353	2067	1143	1807	7799	1664	IgM
X	18	27881	2151	7039	0	64	24	IgM	1
Y	18	19567	36541	9466	16445	11502	20439	IgM
Z	18	1486	1808	517	2214	643	1860	IgM
AC	18	939	288	425	3500	2227	396	IgM	1
AD	18	2456	1643	2912	1761	1786	1145	IgM
A	19	2726	1603	6870	5782	1957	2551	IgM	1
B	19	4859	1841	3032	2842	3599	5557	IgM
T	19	423	2227	2764	11794	690	1749	IgM
U	19	10645	5361	10257	1611	2002	2255	IgM
Y	19	19798	28573	8879	17393	12685	21328	IgM
Z	19	1489	2218	628	2613	823	2083	IgM
AC	19	1698	344	598	3307	1985	444	IgM	1
AD	19	1741	1458	2552	1593	1619	890	IgM
A	20	3488	1438	5618	4544	1593	2035	IgM	1
B	20	5701	1121	1841	3404	2503	4828	IgM
G	20	95	567	472	1269	118	2047	IgM
S	20	1542	128	83	1116	208	1272	IgM
Z	20	2384	2157	596	2648	756	2237	IgM
AC	20	1318	314	505	2993	978	490	IgM	1
AD	20	1915	1600	3045	2632	1803	1117	IgM
A	21	2776	1566	5412	4260	2404	3005	IgM	1
S	21	2355	188	145	1721	279	1738	IgM
W	21	78	0	26	1245	496	465	IgM
AC	21	484	147	333	2221	795	328	IgM	1
AD	21	1769	1579	2818	2650	1749	1173	IgM
A	22	2590	1351	4714	4023	2313	2604	IgM	1
H	22	8493	19837	26331	84799	13647	82505	IgM
S	22	1701	179	154	1310	250	1511	IgM
T	22	552	2260	2422	9101	622	1708	IgM
W	22	93	0	195	2455	483	629	IgM
AC	22	701	344	650	2599	913	430	IgM	1
AD	22	1749	1514	2981	2870	1727	1231	IgM
A	23	0	2666	5001	18584	18027	51893	IgM	1
S	23	2371	228	246	1691	380	1721	IgM
W	23	172	0	294	2502	530	619	IgM
A	24	0	2184	5485	15203	11130	30994	IgM	1
J	24	1859	2190	614	2081	918	5518	IgM
O	24	2982	2894	1642	2151	10731	1932	IgM
T	24	647	1885	1924	6892	320	1286	IgM
W	24	232	24	423	2888	616	666	IgM
AD	24	1567	1318	2878	2800	1562	1110	IgM
J	25	1822	1946	599	1369	915	5068	IgM
S	25	2750	146	202	1761	407	2127	IgM
AC	25	613	338	708	1124	592	508	IgM	1
AD	25	1355	1268	2696	2619	1456	988	IgM
A	26	0	1737	2705	11966	8348	27388	IgM	1
P	26	453	490	778	528	500	374	IgM	1
S	26	3056	488	514	2229	492	2414	IgM
T	26	801	2012	1992	6510	545	1487	IgM
AD	26	1333	1196	2783	2698	1332	1088	IgM
A	27	0	1562	1683	9145	6421	22505	IgM	1
J	27	2566	2140	635	2217	936	4275	IgM
S	27	2366	202	273	1649	409	1912	IgM
T	27	856	1940	1972	7055	569	1691	IgM
AD	27	1409	1241	2607	2680	1430	979	IgM
A	28	0	2357	3671	13908	9840	25865	IgM	1
S	28	2662	180	307	1975	418	2169	IgM
T	28	917	1805	1806	6318	558	1630	IgM
AD	28	1252	1782	1751	1767	1771	15963	IgM
A	29	0	2504	2744	11136	8134	26671	IgM	1
J	29	4319	2673	1055	3083	1005	7649	IgM
R	29	1217	4868	3463	2216	7325	1812	IgM	1
S	29	2744	494	504	2030	463	2203	IgM
AD	29	1400	1736	2352	1682	1762	16411	IgM
J	30	3522	2122	764	2192	972	5080	IgM
R	30	844	3721	2585	1937	6074	1074	IgM	1
O	31	2698	3359	2056	2109	11638	2069	IgM
R	31	1033	3878	2693	1485	5183	1042	IgM	1
S	31	2376	590	587	1677	440	1905	IgM
AD	31	1233	1471	1584	1635	1566	14459	IgM
O	32	3234	3593	2255	2111	11821	2045	IgM
R	32	733	3374	1931	968	4518	918	IgM	1
J	33	3931	2168	736	2280	977	7708	IgM
O	33	2769	2579	1749	1894	10352	1870	IgM
O	34	2884	3287	2132	2032	11076	1968	IgM
O	35	2664	3242	1896	2131	11220	2214	IgM
O	36	2051	2680	1837	1765	8801	1839	IgM
O	37	2062	2805	1949	1764	8624	1840	IgM
O	39	1910	2786	2013	1625	9802	1709	IgM
O	40	733	5149	1532	4542	27022	6422	IgM
O	42	2205	2993	2172	1871	8730	1925	IgM
C	0	2753	3491	1510	0	0	0	IgG
E	0	28304	7082	4058	0	0	0	IgG	1
I	0	0	1466	1217	0	572	4	IgG
M	0	0	12262	5374	0	0	0	IgG	1
V	0	1720252	819977	2336909	80422	1830447	1828768	IgG
E	1	26723	7306	3882	0	0	0	IgG	1
K	1	32071	271162	865597	0	1540	17853	IgG
V	1	1321499	746865	2190672	74972	1587564	2052012	IgG
A	2	16746	274007	259734	70067	250452	337898	IgG	1
E	2	18770	6633	4073	0	0	0	IgG	1
M	2	0	17548	7366	0	0	0	IgG	1
N	2	1720	331	3294	0	0	165	IgG	1
V	2	874901	533708	1712686	65615	1299112	1201701	IgG
K	3	270670	570788	1771182	0	30929	34656	IgG
V	3	1154856	711854	2166439	84605	1548744	1569806	IgG
AA	3	2637	1612	540	0	6183	14868	IgG
AB	3	2061886	16974996	13033885	236208	7886366	5489163	IgG
B	4	16072000	440216	698317	10390	64957	79227	IgG
C	4	53599	6110	5633	0	0	0	IgG
E	4	21981	15365	20719	0	0	0	IgG	1
K	4	733374	630863	1799120	617	68106	61880	IgG
L	4	9726084	460399	589283	578495	4274645	3089140	IgG	1
M	4	0	11717	4340	0	0	0	IgG	1
P	4	225589	328	4902	0	0	0	IgG	1
AA	4	66100	12043	3698	5252	49588	74048	IgG
AB	4	1645414	15580187	11961149	370656	7722159	5021129	IgG
AE	4	309219	62451	456996	36407	768019	633527	IgG
D	5	0	0	0	0	0	0	IgG	1
I	5	150571	121639	137690	31484	1538680	613725	IgG
K	5	1120673	748010	2005715	1801	119428	99020	IgG
L	5	400227	22836	79690	0	1678	964	IgG	1
M	5	0	5269	0	0	0	0	IgG	1
P	5	3547708	1327	17517	0	0	751	IgG	1
U	5	494644	1043703	2457483	82490	128878	331463	IgG
V	5	928698	321580	1834633	77284	1627462	1653150	IgG
AA	5	76082	25822	4669	12291	72530	97740	IgG
AB	5	384016	5129223	5078166	220270	1360303	1142614	IgG
AE	5	389703	90292	495783	99241	2885888	1134042	IgG
C	6	2278958	84322	96745	2827	15021	15393	IgG
D	6	0	0	0	0	0	0	IgG	1
E	6	15114	27326	46761	0	0	0	IgG	1
K	6	2103476	594818	4149844	5211	229938	156955	IgG
N	6	1110	1120	9715	0	1937	2791	IgG	1
S	6	11612503	270343	224784	274167	1716759	1894084	IgG
AA	6	562173	121841	27531	55996	418467	598388	IgG
AB	6	510610	7393262	6476121	355975	4550614	2100451	IgG
AD	6	0	0	0	0	0	0	IgG
AE	6	377056	86658	391488	162676	2024575	1846594	IgG
AG	6	69784	1520	2243	0	0	0	IgG
G	7	0	0	995	0	0	0	IgG
H	7	8250	141012	492050	1229	128416	387237	IgG
M	7	0	9283	2105	0	0	0	IgG	1
N	7	2076	4813	36372	2128	25581	33875	IgG	1
S	7	10000309	366273	578601	338223	557815	672713	IgG
V	7	918943	332907	1852238	80422	1797298	1442805	IgG
AA	7	3040265	7090042	2136638	4741957	10734188	13249822	IgG
AG	7	53917	1899	2889	0	0	0	IgG
F	8	390850	12498	74043	1481	27644	17260	IgG
H	8	82299	576213	948747	8673	562711	823288	IgG
K	8	1649183	463403	1264946	11914	323957	244182	IgG
U	8	1471530	2317307	6315793	327198	750485	2919995	IgG
Y	8	630293	78394	173436	26863	109854	355359	IgG
AA	8	1331655	1113297	176288	689775	1070604	1860992	IgG
AG	8	97724	1628	2631	0	0	0	IgG
D	9	0	0	1276	0	0	0	IgG	1
E	9	51276	169090	200037	0	4240	3477	IgG	1
G	9	0	0	789	0	0	0	IgG
H	9	370975	814874	1369260	19875	1013833	1384270	IgG
Q	9	3565	21762	98558	0	170	1215	IgG
R	9	1693761	1581469	718533	970698	3068682	4955661	IgG	1
U	9	1976331	2812988	7769616	323538	1100162	4614494	IgG
Y	9	1035593	76501	323015	54220	337784	979450	IgG
AA	9	5030076	4219565	297153	1859835	4724205	6933175	IgG
AB	9	1043843	16631347	11907755	747165	7285837	5982594	IgG
AE	9	835814	400231	600940	1295842	9267908	10139184	IgG
AF	9	87146	403324	6173168	8778	14135	2849860	IgG	1
AG	9	366708	1752	3734	0	0	0	IgG
A	10	675222	5153517	2343618	4603908	9447701	18430031	IgG	1
F	10	1391747	113357	160484	39088	403464	383799	IgG
G	10	0	0	720	0	0	0	IgG
X	10	282129	307164	3698112	113945	1331462	2391343	IgG	1
Y	10	990956	67581	262014	75688	401406	1190787	IgG
AA	10	12622428	14589670	1660945	8613119	10415157	16391818	IgG
AB	10	3008066	16727669	15571436	768305	17376152	12095692	IgG
AE	10	1062319	489942	696616	1644026	14197111	16163570	IgG
AF	10	93125	390177	4621672	8340	26057	2558651	IgG	1
AG	10	4253462	4598	14756	0	1682	8528	IgG
D	11	2944	885	5440	0	0	0	IgG	1
F	11	12125168	193281	543793	255918	5840738	6520314	IgG
L	11	5448649	166566	307355	42186	293062	461791	IgG	1
U	11	2087856	5515627	12586946	541650	1267584	6203558	IgG
X	11	568993	391603	3021243	157486	1781124	3839947	IgG	1
AA	11	6302629	2804541	238905	4517878	5967488	11519184	IgG
AC	11	68407	451135	452619	5208	397602	420413	IgG	1
AE	11	1368158	522424	664724	2119055	15701815	18811751	IgG
AF	11	98758	1164019	9258923	15957	43595	13706494	IgG	1
C	12	14223448	624640	584140	295469	667963	1601002	IgG
F	12	12573244	1246187	1137521	943399	11975441	13556492	IgG
I	12	1937478	1348352	613479	389178	9488856	6072772	IgG
L	12	6990993	371037	1120894	65958	666395	1255559	IgG	1
O	12	272018	494811	899812	5421	95700	96531	IgG
Q	12	17088	664920	1377567	14634	276436	305532	IgG
S	12	5333840	295461	399953	202771	421971	402104	IgG
X	12	956437	408079	3230153	268627	2105161	4934338	IgG	1
AA	12	10821021	8686998	617333	7384546	10982844	17273464	IgG
C	13	12546717	567719	534301	296890	656007	1786208	IgG
F	13	12032061	1337010	831081	2449595	15720078	20285895	IgG
H	13	8057032	4667097	5042691	963528	25234265	17896921	IgG
I	13	1733717	1011418	504269	295489	8312777	5290944	IgG
L	13	7073252	391313	1077319	123022	988131	1938685	IgG	1
P	13	62362082	7866225	12639282	590430	9139872	15778650	IgG	1
Q	13	47581	1391504	6152957	59908	1054586	1136005	IgG
R	13	843810	745756	351203	380643	1223937	1565130	IgG	1
U	13	1266088	2600553	6451319	293529	809825	3734861	IgG
X	13	1797622	481191	4316486	431011	2957298	10409657	IgG	1
Y	13	931441	118721	298782	80422	634324	1884331	IgG
AA	13	18684410	18349591	2257988	13620130	14290446	26176996	IgG
AB	13	992690	14246229	13325570	660159	17376152	9859982	IgG
AC	13	464734	7641781	5698214	359755	15708978	16903521	IgG	1
AE	13	1256630	395590	547499	1311058	11312230	11567928	IgG
AF	13	84731	287318	5819772	24860	78151	22788573	IgG	1
AG	13	40252765	68638	216514	22712	308306	595306	IgG
G	14	0	0	735	0	0	0	IgG
I	14	2435209	1311851	573003	374921	10524507	7297906	IgG
N	14	108846	180759	190985	228890	2088762	1523208	IgG	1
O	14	815271	716978	1230170	43743	375756	365492	IgG
P	14	49676286	1433283	1958527	362039	6828070	12293992	IgG	1
U	14	840960	2051586	4455391	289138	402897	3111285	IgG
Y	14	1012977	208308	427470	173008	812248	2402257	IgG
AA	14	6269576	3875916	424813	3343393	4789888	10670192	IgG
AC	14	12428149	10543157	2630090	2884592	21633719	30500003	IgG	1
AF	14	63116	155844	2053083	25308	87698	14152408	IgG	1
G	15	0	0	1262	0	0	0	IgG
I	15	2558712	1556127	1178334	372884	10524507	8047494	IgG
N	15	148654	368785	654901	233494	2068060	1854186	IgG	1
O	15	1075632	893099	1406083	132917	803721	683010	IgG
P	15	70217964	6086093	11681655	1872849	13384195	21780443	IgG	1
U	15	859427	2103678	5043493	192664	1035461	22196930	IgG
W	15	7545	7030653	19687415	1659	64127	34132	IgG
X	15	3636646	1423407	4909791	749725	4218939	12671861	IgG	1
Y	15	1839283	288628	515213	266425	946499	4089377	IgG
AC	15	366993	1352089	836748	600879	6996652	8927852	IgG	1
B	16	9939784	2648993	2144263	1405849	4978317	7428810	IgG
I	16	2474730	1561743	1277616	430930	11016003	8031374	IgG
N	16	204471	307207	556474	310028	1774789	1487858	IgG	1
P	16	61017853	1832904	6970132	659640	8790693	14284101	IgG	1
W	16	57881	1527739	10915554	4174	410087	90414	IgG
X	16	3202184	1247321	2738852	673762	2721963	8484800	IgG	1
Y	16	910844	208308	434991	156825	778281	2448890	IgG
Z	16	597623	335034	320452	44638	275841	159976	IgG
B	17	10111605	4470465	3286026	2297281	5741607	10194549	IgG
N	17	338534	555018	896869	371494	2678903	2322459	IgG	1
O	17	976494	781440	992241	254646	1066356	1173203	IgG
P	17	55524555	1198959	2199849	674059	7815402	13694148	IgG	1
Q	17	236642	1754796	7531940	386839	3414550	3495819	IgG
X	17	7106391	1442973	3965517	858164	4132673	13574758	IgG	1
Y	17	1529803	368949	698218	329728	1011738	4138987	IgG
Z	17	383024	341098	271912	50201	291323	213310	IgG
AB	17	906493	17624805	15608254	685794	16936950	12333981	IgG
AC	17	513220	2545285	793181	863633	13396447	17478218	IgG	1
A	18	368315	3058824	1319656	2428643	5070280	9552502	IgG	1
B	18	15088476	7179905	5071165	4766847	8840748	14775305	IgG
N	18	125816	438406	608811	299011	1254936	1279421	IgG	1
O	18	1080138	829787	1020268	293688	1336740	1294189	IgG
X	18	6243418	1095949	2389555	577432	2687716	9228946	IgG	1
Y	18	477226	682725	310259	265858	539042	848240	IgG
Z	18	339063	290027	176288	91540	320881	266645	IgG
AC	18	734100	3423333	893532	945343	12401521	17359073	IgG	1
AD	18	6201967	6496501	2544183	958160	17456822	16868478	IgG
A	19	258112	2159231	1105183	1889241	3249420	5749611	IgG	1
B	19	5845715	1346399	1397873	1697306	3745952	5813814	IgG
T	19	332638	248118	379008	376868	405228	390958	IgG
U	19	421990	813798	1406841	108440	543745	7968858	IgG
Y	19	1080202	1206284	522864	502012	794267	2176643	IgG
Z	19	1995779	721133	1335726	91308	2059357	1694096	IgG
AC	19	948822	1600233	853316	986198	7588229	10560832	IgG	1
AD	19	6363586	6859173	3053491	1425188	14956061	15473788	IgG
A	20	321508	2853908	1303633	2147998	4113868	7774527	IgG	1
B	20	3472934	1615066	1162271	817248	1953600	3201179	IgG
G	20	2900	8907	8777	0	10138	6984	IgG
S	20	1682842	176126	172688	242122	200103	200066	IgG
Z	20	285847	145088	187938	136201	316189	298210	IgG
AC	20	2738701	1401717	749613	675380	13656383	18158042	IgG	1
AD	20	10573378	10543157	4556872	876450	20997325	21893570	IgG
A	21	210121	1906501	1032690	1496841	2596485	4613682	IgG	1
S	21	2205252	283169	314004	231948	284643	310526	IgG
W	21	886176	3600910	8139660	875384	4337603	7938852	IgG
AC	21	595569	895885	415188	270835	5544597	8584436	IgG	1
AD	21	5455440	6057477	2488957	999816	15377336	14254309	IgG
A	22	188199	1835919	973790	1434284	2199141	3733336	IgG	1
H	22	7281438	7278330	5119062	1967090	31922115	23458382	IgG
S	22	1889888	321425	351903	161052	291848	324233	IgG
T	22	253396	155119	219506	246879	369837	347579	IgG
W	22	0	8744980	12191319	648743	5500598	10118135	IgG
AC	22	839537	1333001	698683	544003	4711010	6033343	IgG	1
AD	22	14752385	14742517	7072733	2572171	33017109	33737929	IgG
A	23	3487626	274007	214426	123097	338736	855239	IgG	1
S	23	2580917	356831	382704	230997	309438	337337	IgG
W	23	0	6325928	9518662	534791	4860717	9002915	IgG
A	24	3232858	310436	228925	101203	372763	945373	IgG	1
J	24	1500433	401826	723083	203274	3279962	2097072	IgG
O	24	1693761	1080732	1273105	489781	1924870	1637267	IgG
T	24	204677	190424	379008	180055	287822	300284	IgG
W	24	540917	11986318	15380541	3881400	13935812	17617731	IgG
AD	24	12743691	13482709	6587970	2051471	30901771	31964779	IgG
J	25	1544989	367283	701552	164171	3153313	2051622	IgG
S	25	2745271	885557	831172	515494	801348	748024	IgG
AC	25	2276932	2468933	825089	320502	7310367	11478945	IgG	1
AD	25	3154293	4931285	1599201	785127	15090511	14709862	IgG
A	26	1687185	177217	132266	111724	198953	494705	IgG	1
P	26	46202241	572280	1339262	232848	3546997	6268600	IgG	1
S	26	2405841	610572	311294	756834	694295	724134	IgG
T	26	193450	252956	391500	273741	257940	261122	IgG
AD	26	6109613	8462565	3151671	598476	21579939	22517326	IgG
A	27	1607200	136006	103450	74900	181480	428031	IgG	1
J	27	886923	151397	296564	118086	1919699	1290450	IgG
S	27	2469392	871395	816387	434058	941218	883584	IgG
T	27	227569	333227	673469	269642	340379	338692	IgG
AD	27	2692524	4511349	1206481	507954	14812649	14779946	IgG
A	28	2142214	246685	171837	98928	280800	723126	IgG	1
S	28	2081987	1239615	1092367	849788	956053	1002575	IgG
T	28	245178	362732	707967	196011	333810	341404	IgG
AD	28	18211672	4721544	11344824	5529292	36466730	50207717	IgG
A	29	2030234	239854	158244	128784	268845	677442	IgG	1
J	29	1797248	446132	789726	210809	4033128	3089140	IgG
R	29	709124	689351	376248	282153	1015551	1222620	IgG	1
S	29	2142289	1454409	1410237	742928	903072	922746	IgG
AD	29	18545105	5386647	11724078	6352762	37691248	52109675	IgG
J	30	1130270	234366	523665	128462	2341493	1641654	IgG
R	30	444758	462580	297535	173466	657335	767643	IgG	1
O	31	997523	952957	1152053	569203	1538237	1394727	IgG
R	31	1228115	1001304	727477	356686	1237714	1369734	IgG	1
S	31	1900024	1341111	1262391	627284	1036585	1151691	IgG
AD	31	6357542	1086214	4138984	1595692	17061237	24554028	IgG
O	32	867844	721582	918894	420846	1207576	1341902	IgG
R	32	447261	725035	539638	216492	830415	989735	IgG	1
J	33	1036359	250887	488292	110229	2204345	1655886	IgG
O	33	1046091	937993	1138934	441867	1736289	1509465	IgG
O	34	809763	797556	1010727	291026	1324685	1203307	IgG
O	35	652045	704315	895638	245773	1204992	1110722	IgG
O	36	643032	712373	887290	262632	1196381	1144234	IgG
O	37	702615	855112	1031598	324743	1428878	1241932	IgG
O	39	622003	763022	918894	271505	1277325	1192515	IgG
O	40	222950	190263	111806	489781	1793983	1540706	IgG
O	42	792740	792952	976141	290138	1342768	1181723	IgG
C	0	0	0	0	0	0	0	IgA
E	0	22337	564	163	0	0	291	IgA	1
I	0	98496	1824	2235	0	0	8267	IgA
M	0	98708	21607	80346	8319	0	5489	IgA	1
V	0	559211	5796	5152	4690	0	4223	IgA
E	1	23531	488	140	0	0	596	IgA	1
K	1	11868	28731	118904	70	167	5508	IgA
V	1	453568	6450	4666	4695	0	3364	IgA
A	2	10287	25455	26792	28130	64957	130741	IgA	1
E	2	15007	322	57	0	0	0	IgA	1
M	2	62213	1703	9864	0	0	1868	IgA	1
N	2	4562	241	1593	0	0	1939	IgA	1
V	2	400721	6832	7262	4703	134	4538	IgA
K	3	91852	31051	106040	410	1367	9548	IgA
V	3	466691	7706	9296	4706	298	6338	IgA
AA	3	1921	346	9381	0	5297	9561	IgA
AB	3	31000	3786	17150	3473	18612	35537	IgA
B	4	80045	2410	5231	177	7072	6892	IgA
C	4	615	110	725	0	158	356	IgA
E	4	19589	246	133	0	0	291	IgA	1
K	4	132424	24117	99800	567	1352	11166	IgA
L	4	62881	18665	22105	103397	72305	116559	IgA	1
M	4	64330	13810	55229	5090	0	5633	IgA	1
P	4	49630	0	222	0	0	3806	IgA	1
AA	4	8949	8026	33055	1561	19813	27782	IgA
AB	4	17021	3946	16241	4100	20569	34999	IgA
AE	4	0	1540	25934	0	311	1603	IgA
D	5	0	0	0	0	0	0	IgA	1
I	5	1286885	110752	131846	32469	61693	110775	IgA
K	5	132052	19620	78348	856	1337	12130	IgA
L	5	21273	2977	17890	164	0	7200	IgA	1
M	5	37208	9736	29562	0	0	2713	IgA	1
P	5	448189	0	222	106	2385	8786	IgA	1
U	5	180740	112876	130922	8716	55206	28669	IgA
V	5	387754	6314	6847	4819	424	5413	IgA
AA	5	13439	10289	36426	4659	29187	49300	IgA
AB	5	13310	3007	12856	2811	14823	27007	IgA
AE	5	0	2157	40366	0	703	1771	IgA
C	6	21756	2320	6330	594	3248	5771	IgA
D	6	0	0	0	0	0	0	IgA	1
E	6	16228	131	216	0	0	259	IgA	1
K	6	125975	15696	45668	1219	1308	10808	IgA
N	6	1892	0	1780	1134	1279	4069	IgA	1
S	6	292311	83799	146210	4493	2397	40541	IgA
AA	6	43051	17322	108557	12440	94970	143519	IgA
AB	6	22102	4112	15499	3639	18057	32443	IgA
AD	6	841	0	0	0	0	804	IgA
AE	6	172	2121	36555	426	1115	2296	IgA
AG	6	0	223	0	0	0	0	IgA
G	7	181	0	0	0	0	4624	IgA
H	7	1781	24365	41352	4023	7954	87721	IgA
M	7	31189	1565	8429	0	0	1373	IgA	1
N	7	2721	594	2686	5989	5968	12047	IgA	1
S	7	110479	62295	59589	8066	10548	13862	IgA
V	7	460045	4541	4487	4707	92	4501	IgA
AA	7	1014085	5558	5227	10882	72408	128553	IgA
AG	7	0	237	0	0	0	0	IgA
F	8	70434	1765	22779	2642	5284	21671	IgA
H	8	10640	36040	67589	3046	6725	82541	IgA
K	8	128567	9436	35637	1641	1469	12025	IgA
U	8	209495	92219	76558	19621	82156	40423	IgA
Y	8	174824	266834	138856	10843	154829	121503	IgA
AA	8	69272	37362	119851	26620	185078	421999	IgA
AG	8	0	0	0	0	0	0	IgA
D	9	5063	1538	8849	0	3501	8380	IgA	1
E	9	21944	1378	1730	0	8768	3228	IgA	1
G	9	0	0	0	0	0	2426	IgA
H	9	49207	46696	87832	4400	8179	113351	IgA
Q	9	2151	946	9579	0	0	1053	IgA
R	9	427476	85183	152480	53282	46957	180466	IgA	1
U	9	295308	118818	116423	26665	112807	66120	IgA
Y	9	259038	241268	136017	13369	158217	145982	IgA
AA	9	125790	47483	177843	32873	505386	1177723	IgA
AB	9	15348	3305	13053	3124	15184	27719	IgA
AE	9	1328	2000	36287	1475	2000	2644	IgA
AF	9	23118	1455	23391	560	2537	9516	IgA	1
AG	9	5920	0	0	0	0	0	IgA
A	10	128004	123373	112876	140478	391534	728094	IgA	1
F	10	139473	3964	47180	21488	17947	46461	IgA
G	10	0	0	0	0	0	2313	IgA
X	10	16768	48579	17052	5620	5564	38460	IgA	1
Y	10	267632	230845	111637	16359	144719	139126	IgA
AA	10	256058	46861	276899	50477	1025899	2473568	IgA
AB	10	49956	11581	26358	3547	4041	21382	IgA
AE	10	1318	2043	40875	1733	2135	7541	IgA
AF	10	20330	1466	22590	354	1932	7891	IgA	1
AG	10	31713	482	1969	0	0	807	IgA
D	11	16131	4923	23662	0	20583	25801	IgA	1
F	11	623215	3876	43957	15984	22242	58293	IgA
L	11	105097	21409	93135	14829	13407	20714	IgA	1
U	11	201405	79088	70516	19004	76080	51921	IgA
X	11	16473	30168	14543	5498	5331	41394	IgA	1
AA	11	76135	34219	95598	28634	245084	1115564	IgA
AC	11	12103191	47173	33079	22405	27857	150296	IgA	1
AE	11	1423	2086	42534	2000	2247	7285	IgA
AF	11	20601	998	28269	699	2184	11221	IgA	1
C	12	30594	10911	24120	4973	17695	21960	IgA
F	12	417612	5768	54089	31507	48770	80767	IgA
I	12	669746	151113	192038	24260	55863	119801	IgA
L	12	165625	26294	136202	16412	17470	26111	IgA	1
O	12	25308	11029	6127	13667	8271	58125	IgA
Q	12	105015	5352	50955	3335	7670	11742	IgA
S	12	87927	35318	48728	4294	8743	9791	IgA
X	12	20026	60199	20394	7281	9039	44464	IgA	1
AA	12	127947	40627	141122	48721	648253	1664751	IgA
C	13	28611	9133	20592	3519	15008	17429	IgA
F	13	463540	3841	37276	26503	39312	67306	IgA
H	13	128516	59579	85658	29977	42483	196096	IgA
I	13	511122	104904	133160	22015	49352	87981	IgA
L	13	189300	21935	124539	19633	19811	30383	IgA	1
P	13	1853633	713	3613	23593	30865	63219	IgA	1
Q	13	253902	5539	54362	6550	9818	15194	IgA
R	13	74756	10580	22108	11211	8852	76136	IgA	1
U	13	123697	43086	35425	4872	48794	38408	IgA
X	13	24078	66493	20511	8230	13233	51149	IgA	1
Y	13	309920	231077	91109	25852	138061	146217	IgA
AA	13	298004	42125	136710	53411	1194727	2676119	IgA
AB	13	39474	11939	21406	3757	5971	19244	IgA
AC	13	19138105	156153	110555	86035	326160	2027647	IgA	1
AE	13	0	1573	31000	1393	1521	1603	IgA
AF	13	28535	1443	26754	1630	4144	13756	IgA	1
AG	13	160206	1046	11668	1933	1956	9872	IgA
G	14	0	0	0	0	0	1366	IgA
I	14	387942	85089	99878	12725	33283	86887	IgA
N	14	29614	10175	8794	32893	33375	35915	IgA	1
O	14	35929	15782	9100	25488	25097	99387	IgA
P	14	1469020	661	3138	21293	26060	27531	IgA	1
U	14	136210	51096	37709	8197	54266	39118	IgA
Y	14	344725	224406	91994	27320	144648	163955	IgA
AA	14	80383	27193	70474	24577	237648	605507	IgA
AC	14	40022	3740	4858	841	995	7815	IgA	1
AF	14	21206	1310	12866	1162	2915	11117	IgA	1
G	15	73	0	0	0	0	1543	IgA
I	15	402579	91999	110372	18395	44007	90909	IgA
N	15	10084	6978	7821	24810	27054	31998	IgA	1
O	15	50268	23459	12265	37547	34760	123651	IgA
P	15	1722443	450	2207	33296	35884	36006	IgA	1
U	15	145581	157558	68327	8136	43037	28910	IgA
W	15	9824	339	5351	282	1550	13260	IgA
X	15	8393	44486	10755	8550	13177	38204	IgA	1
Y	15	364080	229467	84521	27971	155634	176793	IgA
AC	15	8638747	97013	93381	77626	140301	665589	IgA	1
B	16	5744	3800	2739	1455	4393	1616	IgA
I	16	305197	79553	101347	11877	31020	69942	IgA
N	16	11643	6641	6962	21718	23186	28539	IgA	1
P	16	1352457	331	1438	27378	29019	27885	IgA	1
W	16	22174	350	6244	3055	5451	19519	IgA
X	16	8685	44683	12248	9529	18621	38048	IgA	1
Y	16	275250	200572	59296	22189	112090	127580	IgA
Z	16	328682	3195	7372	480	5900	11459	IgA
B	17	0	0	0	0	0	0	IgA
N	17	11850	5093	6751	20760	23430	29891	IgA	1
O	17	34893	10431	5893	21480	21875	109984	IgA
P	17	695115	433	1856	31360	31795	25650	IgA	1
Q	17	98450	3106	31861	2303	3745	10186	IgA
X	17	4454	41648	7306	9452	20100	37849	IgA	1
Y	17	340057	232346	81854	27559	157879	181018	IgA
Z	17	124659	2124	5875	131	4952	9893	IgA
AB	17	22009	15012	26042	4137	6758	20262	IgA
AC	17	9892095	93233	85345	103713	177514	1390258	IgA	1
A	18	31042	43957	43793	43475	118474	232795	IgA	1
B	18	61536	9246	12846	7303	27797	25914	IgA
N	18	6762	7315	5241	4995	3329	45592	IgA	1
O	18	39557	12544	7526	24690	23791	111095	IgA
X	18	2910	40336	9106	9236	18135	27333	IgA	1
Y	18	505853	27782	42223	24776	104216	139351	IgA
Z	18	135565	1009	4517	0	4465	9070	IgA
AC	18	9053097	92394	84332	107788	186809	1282230	IgA	1
AD	18	91682	3793	2876	967	1033	7556	IgA
A	19	14439	26210	25732	50002	57676	139131	IgA	1
B	19	33648	0	0	0	15076	12256	IgA
T	19	520	6325	8268	4294	10485	44798	IgA
U	19	55456	83719	42358	5462	16599	10685	IgA
Y	19	873732	27491	41187	25720	125678	182289	IgA
Z	19	264035	1412	4875	243	4832	8911	IgA
AC	19	5544087	87670	77388	83856	156778	716392	IgA	1
AD	19	60130	1064	656	458	445	3730	IgA
A	20	11842	24976	24079	28400	88874	197182	IgA	1
B	20	11172	1164	1476	992	7384	2893	IgA
G	20	10454	0	110	4836	17876	8154	IgA
S	20	16911	14422	22245	1257	4768	3869	IgA
Z	20	74580	694	3849	58	4640	9302	IgA
AC	20	8998741	75210	63868	68239	129654	1361193	IgA	1
AD	20	59650	1846	1376	492	545	3531	IgA
A	21	17039	20237	22717	15855	25676	26309	IgA	1
S	21	15592	13342	18365	1158	3660	4549	IgA
W	21	124007	2016	2134	41021	111856	139812	IgA
AC	21	4418737	45857	35874	49531	59870	423442	IgA	1
AD	21	44400	786	577	191	153	1441	IgA
A	22	16632	27531	28562	27174	61445	130376	IgA	1
H	22	35924	20369	18446	18976	34137	77743	IgA
S	22	16802	13162	19382	1914	5095	4848	IgA
T	22	35	1026	2974	1200	5567	28412	IgA
W	22	152706	2000	1787	32152	138054	156011	IgA
AC	22	3288701	67554	51761	50476	83090	432182	IgA	1
AD	22	25057	203	25	0	0	1003	IgA
A	23	0	0	0	0	0	0	IgA	1
S	23	8712	16115	22483	2281	7126	5307	IgA
W	23	69955	1498	805	12450	55378	78481	IgA
A	24	0	0	0	0	0	0	IgA	1
J	24	31061	1130	2571	3139	1911	23160	IgA
O	24	30392	6965	5132	12506	10836	92544	IgA
T	24	0	3408	3153	960	4872	23481	IgA
W	24	94234	1857	1054	10577	48800	103427	IgA
AD	24	23105	349	281	12	0	1015	IgA
J	25	23043	494	1874	2245	1301	20617	IgA
S	25	13935	11785	14360	3143	6454	4651	IgA
AC	25	4359660	44921	29390	48751	61219	656260	IgA	1
AD	25	17616	150	173	0	0	957	IgA
A	26	2314	5861	3770	0	1561	1682	IgA	1
P	26	6172	0	0	14940	9484	5805	IgA	1
S	26	18379	14242	18916	4400	9665	9602	IgA
T	26	0	3120	3403	593	2834	16063	IgA
AD	26	19876	865	824	167	141	1437	IgA
A	27	1403	3770	2746	0	1235	1810	IgA	1
J	27	13901	19	1456	1690	781	13190	IgA
S	27	18678	16184	18385	4520	10603	12706	IgA
T	27	0	3948	3594	586	4124	19847	IgA
AD	27	15476	852	824	99	182	1437	IgA
A	28	1109	3620	3162	0	1396	1156	IgA	1
S	28	15704	14980	14555	5135	9951	12910	IgA
T	28	0	3706	2944	275	2295	14722	IgA
AD	28	3446	0	0	1275	1332	1743	IgA
A	29	560	805	1162	0	323	0	IgA	1
J	29	22472	709	2068	1605	664	19071	IgA
R	29	63743	10537	20577	10607	8517	72091	IgA	1
S	29	20523	22829	21723	6943	14283	20440	IgA
AD	29	4037	221	0	1599	1792	2115	IgA
J	30	15063	88	1478	1231	547	12546	IgA
R	30	50333	8467	16887	8597	5733	55750	IgA	1
O	31	32983	11050	7969	13853	11012	90973	IgA
R	31	49136	10808	18396	8769	7057	71095	IgA	1
S	31	20352	25949	23363	5899	15941	23835	IgA
AD	31	1393	0	0	1074	1226	1923	IgA
O	32	17289	10537	7675	8259	5315	81121	IgA
R	32	38232	9036	15461	6956	7339	53267	IgA	1
J	33	14285	1544	2614	1195	438	10498	IgA
O	33	19653	21623	11741	9120	6305	85491	IgA
O	34	22272	32090	16601	9047	5625	81278	IgA
O	35	12236	9769	6377	7661	4528	77303	IgA
O	36	30712	45112	22142	8808	5246	77603	IgA
O	37	33720	41220	20417	9445	6251	82490	IgA
O	39	25243	30048	15851	7255	3696	76007	IgA
O	40	2115	17589	63532	1906	934	40046	IgA
O	42	16521	22869	12773	7240	3410	77610	IgA
